# Supplementary material for: PredictSNP: Robust and Accurate Consensus Classifier for Prediction of Disease-Related Mutations
Source: PLoS Comput Biol. 2014 Jan 16;10(1):e1003440. doi: 10.1371/journal.pcbi.1003440 (PMC3894168; doi:10.1371/journal.pcbi.1003440)
Supplement: Software S1 — Standalone version of PredictSNP for calculation of consensus prediction. (GZ) [file pcbi.1003440.s006.gz]

Archive with 4 entries (4 files):
- README
- testInput.txt
- predictsnp.py
- predictsnp.data
