# Supplementary material for: PredictSNP: Robust and Accurate Consensus Classifier for Prediction of Disease-Related Mutations
Source: PLoS Comput Biol. 2014 Jan 16;10(1):e1003440. doi: 10.1371/journal.pcbi.1003440 (PMC3894168; doi:10.1371/journal.pcbi.1003440)
Supplement: Software S1 — Standalone version of PredictSNP for calculation of consensus prediction. (GZ) [file pcbi.1003440.s006.gz › README]

===============================================================================
***** PredictSNP (standalone version) *****

This stand-alone application evaluates user provided mutations using PredictSNP 
consensus approach. In contrast to the on-line version of classifier, this 
standalone version requires pre-calculated predictions from all six integrated 
tools as input. For best performance, user should use the same version and 
settings of integrated tools as described in the Table 1 of Bendl et al.

We recommend using the online version of PredictSNP classifier which is able to
compute all required outputs of integrated tools. Moreover, the online version 
also provides experimental annotations from Protein Mutant Database and UniProt 
databases. The web service is available on the following URL:
>>> http://loschmidt.chemi.muni.cz/predictsnp <<<
===============================================================================

PREREQUISITIES:
===============
- Python (successfully tested on python2.6 and python2.7)


INSTALLATION:
=============
1) Download and install prerequisites described above.
2) Unpack the distribution:
   $ tar zxvf predictsnp-1.X.tar.gz

Content of the archive:
- predictsnp.py   - Executable script.
- predictsnp.data - Transformation functions of PredictSNP consensus.
- testInput.txt   - Input file for testing the PredictSNP consensus.


USAGE:
======
$ python predictsnp.py [options]

Options:
  -h, --help    show help message and exit
  -i, --input   input file path; it contains confidence scores of integrated 
                tools of PredictSNP (required)
  -o, --output  output file path (required)
  


FORMAT OF THE INPUT FILE:
=========================
The analyzed mutations are placed on separate lines. All inputs are required;
in case of missing prediction for some tool, put '?' instead. The inputs are
tab-delimited in the following order:

# Identifier
  - only for easy identification of mutation in the output file
  - example: HBA_HUMAN 
# Mutation
  - only for easy identification of mutation in the output file
  - example: H59Y
# MAPP - MAPP score 
  - format:  <0.0-1.0>
  - example: 0.002402
# PhD-SNP - Prediction and reliability index (separated by comma)
  - format:  <Disease/Neutral>,<0-9>
  - example: Disease,6
# Polyphen-1 - Prediction
  - format:  <probably damaging/possibly damaging/benign>
  - example: probably damaging
# Polyphen-2 - Probability of the mutation being deleterious
  - format:  <0.0-1.0>
  - example: 0.997
# SIFT - SIFT score
  - format:  <0.0-1.0>
  - example: 0.01
# SNAP - Prediction and reliability index (separated by comma)
  - format:  <Non-neutral/Neutral>,<0-9>
  - example: Non-neutral,4


FORMAT OF THE OUTPUT FILE:
==========================
The evaluated mutations are placed on separate lines in the same order as in
the input file and with identical values of columns Identifier & Mutation.
The prediction of PredictSNP consensus / individual tools are provided as well
as their expected accuracies (range 0-100%).


RUN PREDICTSNP WITH TEST CASE:
==============================
Test case analyzes 16 mutations at 13 positions of the alpha subunit of Human Hemoglobin:
$ python predictsnp.py -i testInput.txt -o testOutput.txt
