# Supplementary material for: PredictSNP: Robust and Accurate Consensus Classifier for Prediction of Disease-Related Mutations
Source: PLoS Comput Biol. 2014 Jan 16;10(1):e1003440. doi: 10.1371/journal.pcbi.1003440 (PMC3894168; doi:10.1371/journal.pcbi.1003440)
Supplement: Software S1 — Standalone version of PredictSNP for calculation of consensus prediction. (GZ) [file pcbi.1003440.s006.gz › testInput.txt]

# Identifier	# Mutation	# MAPP	# PhD-SNP	# PolyPhen-1	# PolyPhen-2	# SIFT	# SNAP
HBA_HUMAN	H59Y	0.002402	Disease,6	probably damaging	0.997	DELETERIOUS,0	Non-neutral,4
HBA_HUMAN	G60D	7.532E-007	Disease,3	possibly damaging	0.969	DELETERIOUS,0	Non-neutral,4
HBA_HUMAN	G60V	0.000002485	Disease,6	probably damaging	0.988	DELETERIOUS,0.01	Non-neutral,2
HBA_HUMAN	V63T	0.0007419	Disease,2	probably damaging	0.996	DELETERIOUS,0	Non-neutral,1
HBA_HUMAN	T68V	0.09862	Neutral,6	benign	0.003	DELETERIOUS,0.02	Neutral,4
HBA_HUMAN	A72E	0.3257	Disease,0	benign	0	TOLERATED,0.07	Neutral,6
HBA_HUMAN	A72V	0.004843	Disease,4	benign	0.002	DELETERIOUS,0.01	Neutral,5
HBA_HUMAN	N79H	0.441	Neutral,2	benign	0	DELETERIOUS,0.02	Neutral,4
HBA_HUMAN	V97W	0.05	Neutral,0	probably damaging	1	DELETERIOUS,0	Neutral,2
HBA_HUMAN	L110R	8.575E-007	Disease,8	probably damaging	1	DELETERIOUS,0	Non-neutral,1
HBA_HUMAN	A112T	0.6192	Neutral,3	benign	0.006	TOLERATED,0.12	Neutral,8
HBA_HUMAN	P115S	0.4512	Disease,1	benign	0.004	DELETERIOUS,0.02	Neutral,6
HBA_HUMAN	E117A	0.05127	Neutral,2	benign	0	DELETERIOUS,0.05	Neutral,4
HBA_HUMAN	L126P	0.00009128	Disease,6	probably damaging	1	DELETERIOUS,0	Neutral,0
HBA_HUMAN	L126R	0.000001035	Disease,7	probably damaging	0.999	DELETERIOUS,0	Neutral,0
HBA_HUMAN	S132P	0.02969	Disease,5	possibly damaging	0.789	DELETERIOUS,0	Neutral,4
