# Supplementary material for: PredictSNP: Robust and Accurate Consensus Classifier for Prediction of Disease-Related Mutations
Source: PLoS Comput Biol. 2014 Jan 16;10(1):e1003440. doi: 10.1371/journal.pcbi.1003440 (PMC3894168; doi:10.1371/journal.pcbi.1003440)
Supplement: Software S1 — Standalone version of PredictSNP for calculation of consensus prediction. (GZ) [file pcbi.1003440.s006.gz › predictsnp.data]

##### MAPP; continuous #####
0.00000093	0.87706147
0.00000159	0.91979010
0.00000235	0.91379310
0.00000389	0.85682159
0.00000544	0.84257871
0.00000958	0.81934033
0.00001533	0.77119280
0.00002371	0.77494374
0.00003408	0.84182909
0.00005070	0.85832084
0.00007799	0.80659670
0.00012070	0.78335832
0.00020180	0.76536732
0.00028970	0.75112444
0.00043325	0.76611694
0.00062700	0.76086957
0.00095735	0.71814093
0.00146690	0.65667166
0.00228450	0.63268366
0.00354850	0.62143928
0.00537900	0.58770615
0.00786800	0.57121439
0.01103750	0.57314329
0.01524500	0.58889722
0.02078000	0.55997001
0.02843500	0.50899550
0.03786500	0.48350825
0.05051000	0.46176912
0.06478000	0.42653673
0.08198000	0.40929535
0.12025000	-0.64229075
0.14260000	-0.65022026
0.16475000	-0.65286344
0.19100000	-0.64229075
0.21700000	-0.63348018
0.24515000	-0.65903084
0.27540000	-0.67781690
0.30530000	-0.69691630
0.33720000	-0.70484581
0.37145000	-0.70484581
0.40675000	-0.72246696
0.44340000	-0.71742958
0.48185000	-0.71013216
0.51950000	-0.73127753
0.55845000	-0.74449339
0.59635000	-0.73480176
0.63525000	-0.74977974
0.67255000	-0.76563877
0.71045000	-0.74823944
0.74725000	-0.74185022
0.78330000	-0.74273128
0.81715000	-0.76123348
0.84885000	-0.77004405
0.87955000	-0.75968310
0.90720000	-0.76563877
0.93300000	-0.78325991
0.95580000	-0.78854626
0.97365000	-0.79030837
0.98745000	-0.79559471
0.99510000	-0.85110132
##### nsSNPAnalyzer; categorical #####
disease	0.62661166
neutral	-0.65107212
##### PANTHER; continuous #####
0.01964000	0.87425150
0.03865500	0.84231537
0.05753500	0.78000000
0.07616500	0.74451098
0.09532000	0.76646707
0.11397000	0.76000000
0.13241500	0.74451098
0.15124500	0.74251497
0.16802500	0.74400000
0.18537000	0.71856287
0.20142500	0.71457086
0.21731000	0.73400000
0.23353500	0.71856287
0.24946500	0.68662675
0.26596000	0.67800000
0.28162500	0.69000000
0.29754500	0.69860279
0.31267000	0.68662675
0.32821000	0.65400000
0.34242500	0.65269461
0.35828000	0.66067864
0.37303500	0.66200000
0.38891000	0.67065868
0.40408000	0.66267465
0.41879000	0.61000000
0.43267500	0.60678643
0.44610500	0.61077844
0.45914500	0.56800000
0.47298000	0.56686627
0.48622000	0.56686627
0.51969000	-0.47222222
0.53922000	-0.48319815
0.55776500	-0.48435689
0.57693500	-0.48032407
0.59402500	-0.48611111
0.61238000	-0.51504630
0.62929500	-0.54808806
0.64723500	-0.56199305
0.66358000	-0.56481481
0.67998000	-0.56365741
0.69604500	-0.55671296
0.71071500	-0.57242178
0.72545500	-0.61645423
0.73910000	-0.64351852
0.75241000	-0.64004630
0.76529000	-0.63310185
0.77801500	-0.63541667
0.79016000	-0.64542294
0.80147000	-0.65005794
0.81315000	-0.66550926
0.82404000	-0.68055556
0.83553000	-0.66782407
0.84626000	-0.66975666
0.85741500	-0.67091541
0.86803000	-0.69907407
0.87900000	-0.71180556
0.89002000	-0.69212963
0.90170000	-0.70567787
0.91491500	-0.71378911
0.95315500	-0.75000000
##### PhD-SNP; category #####
Disease,10	0.893
Disease,9	0.885
Disease,8	0.875
Disease,7	0.858
Disease,6	0.817
Disease,5	0.773
Disease,4	0.733
Disease,3	0.676
Disease,2	0.608
Disease,1	0.589
Disease,0	0.578
Neutral,0	-0.447
Neutral,1	-0.508
Neutral,2	-0.552
Neutral,3	-0.582
Neutral,4	-0.661
Neutral,5	-0.682
Neutral,6	-0.719
Neutral,7	-0.783
Neutral,8	-0.832
Neutral,9	-0.892
Neutral,10	-0.979
##### PolyPhen-1; category #####
probably damaging	0.74491225
possibly damaging	0.59445019
benign	-0.66884082
##### PolyPhen-2; continuous #####
0.00000000	0.81142888
0.00050000	0.73136247
0.00100000	0.67524116
0.00150000	0.67202572
0.00200000	0.64974293
0.00300000	0.64717224
0.00500000	0.63431877
0.00700000	0.60089974
0.01150000	0.59318766
0.01700000	0.56233933
0.02700000	0.55077121
0.04000000	0.54177378
0.06450000	0.50257069
0.09500000	0.47429306
0.14350000	0.45308483
0.20600000	0.43123393
0.29050000	0.40745501
0.38900000	0.39845758
0.57550000	-0.60960961
0.65150000	-0.62762763
0.71400000	-0.63363363
0.77450000	-0.64364364
0.82300000	-0.67635271
0.86450000	-0.69369369
0.89800000	-0.70270270
0.92300000	-0.70240481
0.94350000	-0.68268268
0.95850000	-0.67667668
0.97050000	-0.70770771
0.97900000	-0.72272272
0.98500000	-0.72745491
0.98950000	-0.72472472
0.99250000	-0.71171171
0.99500000	-0.74074074
0.99650000	-0.74974975
0.99750000	-0.76252505
0.99850000	-0.78928929
0.99950000	-0.81581582
1.00000000	-0.87308990
##### SIFT; continuous #####
0.00000000	0.79280784
0.00500000	0.59450076
0.01000000	0.52778524
0.01500000	0.48027260
0.02500000	0.45949821
0.03000000	0.45232975
0.03500000	0.42969871
0.05500000	-0.52894034
0.06000000	-0.60819234
0.07000000	-0.64501779
0.08000000	-0.66429207
0.09000000	-0.68210151
0.10500000	-0.68416370
0.11500000	-0.67141585
0.13500000	-0.71326803
0.14500000	-0.70614426
0.16500000	-0.69991095
0.18000000	-0.73665480
0.20000000	-0.72662511
0.22500000	-0.74888691
0.24500000	-0.75800712
0.27500000	-0.75690116
0.30000000	-0.76224399
0.33000000	-0.76067616
0.36500000	-0.77471060
0.40000000	-0.76936776
0.44500000	-0.75800712
0.49000000	-0.76135352
0.54000000	-0.77560107
0.59500000	-0.79073909
0.65500000	-0.81300089
0.74000000	-0.82295374
0.84500000	-0.83526269
0.91500000	-0.86910062
0.98500000	-0.89145907
1.00000000	-0.89670526
##### SNAP; category #####
Non-neutral,9	0.86956522
Non-neutral,8	0.86956522
Non-neutral,7	0.86956522
Non-neutral,6	0.86956522
Non-neutral,5	0.88519637
Non-neutral,4	0.84845361
Non-neutral,3	0.80510276
Non-neutral,2	0.72038776
Non-neutral,1	0.62208185
Non-neutral,0	0.55551884
Neutral,0	-0.50014676
Neutral,1	-0.55439739
Neutral,2	-0.58359402
Neutral,3	-0.61167883
Neutral,4	-0.66524217
Neutral,5	-0.70878378
Neutral,6	-0.76823399
Neutral,7	-0.83058824
Neutral,8	-0.82941176
Neutral,9	-1
##### PredictSNP; continuous #####
-1.00000000	0.82622462
-0.90044877	0.82342657
-0.88910690	0.80885781
-0.87883820	0.78059441
-0.86934260	0.77214452
-0.86130465	0.76019814
-0.85320600	0.74825175
-0.74453033	0.73834499
-0.71782612	0.73688811
-0.68705944	0.75203963
-0.62428977	0.75291375
-0.58877710	0.74796037
-0.56311120	0.73346927
-0.53626875	0.71278765
-0.50294086	0.68365861
-0.45986147	0.65307311
-0.36852408	0.63151762
-0.29104430	0.62831343
-0.24773944	0.62529138
-0.21110341	0.61421911
-0.17420664	0.60256410
0.17532423	-0.50595948
0.21216383	-0.52145411
0.26091383	-0.54946365
0.34372613	-0.60548272
0.44743233	-0.60697259
0.48554713	-0.61371088
0.51264882	-0.62127533
0.53634485	-0.63587604
0.56009301	-0.64351714
0.59467551	-0.65494636
0.67801894	-0.71871275
0.70734455	-0.75566150
0.83734960	-0.78903456
0.84544146	-0.80572110
0.85249658	-0.82628129
0.86036581	-0.83611442
0.86979890	-0.85190703
0.88009137	-0.86561383
1.00000000	-0.86908365
